# Supplementary material for: Data on German farmers risk preference, perception and management strategies
Source: Data Brief. 2017 Sep 14;15:102–5. doi: 10.1016/j.dib.2017.09.014 (PMC5614755; doi:10.1016/j.dib.2017.09.014)
Supplement: Supplementary file 3 — Supplementary material [file mmc3.xlsx]

## Sheet: DataRM
Nr.	Mean likelihood market price risks	1.1Price volatility outlet markets	1.2Price volatility purchasing markets	1.3Rental prices	1.4Feed prices	1.5Market power of single actors	Mean likelihood political structural risks	1.6Direct payments	1.7Cross compliance	1.8Animal welfare	1.9Nature conservation	1.10EU market protection	1.11Ecologisation	1.12Building law	1.13Elimination of markets	Mean likelihood production risks	1.14Climate change	1.15Extreme weather events	1.16Animal diseases	1.17Resistencies	1.18Less land availability	Mean likelihood financial risks	1.19Liquidity shortfalls	1.20Decreasing credit status	Mean likelihood workforce legal risks	1.21Finding workforce	1.22Loss main farm operator	1.23Quality control	1.24Acceptance life stock	1.25Acceptance arable farming	Mean impact market price risks	2.1Price volatility outlet markets	2.2Price volatility purchasing markets	2.3Rental prices	2.4Feed prices	2.5Market power of single actors	Mean impact political structural risks	2.6Direct payments	2.7Cross compliance	2.8Animal welfare	2.9Nature conservation	2.10EU market protection	2.11Ecologisation	2.12Construction law	2.13Elimination of markets	Mean impact production risks	2.14Climate change	2.15Extreme weather events	2.16Animal diseases
1	4.2	4	4	4	4	5	4.25	4	5	5	5	5	5	3	2	4	4	4	3	4	5	1.5	2	1	3	4	2	1	5	3	2.6	2	2	2	3	4	2.63	2	2	4	2	1	4	3	3	2.2	2	2	3
2	2.6	2	2	4	2	3	3.25	3	4	5	5	2	3	2	2	2.4	2	2	3	2	3	2.5	3	2	2	2	3	1	2	2	2	2	2	3	1	2	1.88	1	2	2	3	2	2	2	1	2.6	1	1	4
3	3.2	2	2	5	2	5	4.38	4	5	5	5	4	5	4	3	3	2	2	4	2	5	4	5	3	3.6	3	3	3	5	4	3.6	5	2	4	2	5	4.38	4	5	5	4	4	4	4	5	3.2	2	2	4
4	2.8	2	2	3	3	4	3.25	2	4	4	4	4	2	4	2	4	4	4	3	4	5	2	2	2	3.8	4	3	4	4	4	2	2	2	2	2	2	2	2	2	2	2	2	2	2	2	2	2	2	2
5	4.4	4	4	5	4	5	4.13	3	5	5	5	3	4	5	3	3.2	3	3	3	4	3	2	2	2	2.6	4	3	1	3	2	3.4	3	3	4	3	4	3.88	4	4	5	5	3	3	3	4	4.4	4	4	5
6	2.2	2	3	1	3	2	2	3	2	1	2	2	2	1	3	3.4	4	3	4	3	3	3	3	3	2.4	3	3	3	1	2	2.6	3	3	2	3	2	2.25	3	2	2	2	3	3	1	2	2.8	3	3	3
7	3.6	4	3	4	3	4	3.63	5	3	4	4	3	4	3	3	3.2	3	3	3	3	4	3.5	4	3	2.8	2	4	2	4	2	3	4	3	2	3	3	2.88	2	2	3	4	2	3	3	4	3.2	3	4	3
8	4	5	4	4	3	4	3.63	3	4	4	4	4	4	5	1	4.2	5	4	4	3	5	3.5	3	4	3.2	3	3	2	4	4	3	3	2	3	3	4	3.13	3	3	3	3	3	3	5	2	3.6	4	4	4
9	4.2	4	4	5	4	4	4.5	5	5	5	5	4	4	5	3	3.2	3	3	3	3	4	4.5	5	4	3.6	4	3	3	4	4	3.8	4	3	4	4	4	2.88	2	3	4	3	1	3	4	3	2.4	2	2	3
10	4.4	4	4	5	4	5	3.75	5	3	5	4	5	4	2	2	3.4	2	3	3	4	5	2	2	2	2.8	4	3	1	4	2	2.8	2	2	3	3	4	2.75	1	2	3	2	1	3	5	5	3.8	3	3	5
11	3	3	2	2	4	4	3.25	1	4	4	5	3	3	4	2	4.2	5	4	4	4	4	2.5	3	2	4.4	4	4	4	5	5	3.4	3	3	4	3	4	4.13	2	4	4	4	4	5	5	5	4	4	4	3
12	4.6	5	5	5	4	4	4.38	4	4	5	5	4	5	5	3	3.6	4	3	3	4	4	3	4	2	2.8	3	3	2	3	3	3	3	3	3	3	3	2.63	3	3	3	3	2	2	2	3	2.6	2	2	3
13	4	5	4	3	3	5	4	3	5	5	5	4	5	3	2	3	5	2	2	3	3	3	4	2	3.8	3	5	3	4	4	3.4	3	3	3	3	5	3.75	4	4	4	4	4	4	3	3	3.4	5	3	3
14	3.6	3	3	4	3	5	4.38	4	5	5	5	4	4	5	3	3.4	2	3	4	4	4	3	3	3	4.2	4	4	4	5	4	3.4	3	3	4	3	4	3.38	2	4	4	4	2	4	4	3	3	2	3	4
15	4	3	3	5	4	5	4.13	4	4	5	5	4	5	3	3	3.2	4	3	3	3	3	3	3	3	3.8	4	3	4	4	4	3.4	3	3	4	3	4	2.63	3	2	3	2	3	3	2	3	2.4	2	2	3
16	4.2	5	3	5	4	4	4	4	4	5	3	3	4	5	4	3.2	2	2	3	4	5	3.5	4	3	3.6	4	3	3	5	3	4	3	4	5	4	4	3.38	3	3	4	3	3	3	4	4	2.4	2	1	2
17	3.2	4	4	2	1	5	3.75	5	4	5	4	1	3	5	3	3.2	3	3	2	3	5	4	4	4	3.8	4	3	4	5	3	4.4	5	3	5	4	5	3.13	2	4	4	3	1	3	5	3	3.6	3	3	5
18	4.6	5	5	5	4	4	4.38	5	5	5	5	3	5	5	2	3	3	3	2	2	5	3.5	4	3	4	3	3	5	5	4	2.6	2	2	3	3	3	2.88	3	3	3	3	3	3	2	3	1.6	1	1	2
19	3.6	4	3	3	3	5	4.13	4	5	5	5	4	4	3	3	3.6	4	4	3	3	4	2.5	3	2	3.2	3	2	2	5	4	3.6	3	3	4	3	5	3.75	2	4	5	4	2	4	4	5	2.8	3	3	3
20	4.4	5	5	5	3	4	3.75	2	5	5	4	3	4	4	3	2.8	2	2	3	2	5	2	2	2	4	3	5	3	5	4	3.6	3	3	5	3	4	3.63	2	4	4	4	4	4	4	3	2.25	2	2	3
21	3.6	5	3	4	3	3	4.25	5	5	5	4	5	3	4	3	3.2	2	3	3	4	4	2	2	2	2.8	3	2	2	4	3
22	3.6	4	3	4	3	4	4.5	5	5	5	5	4	5	4	3	3.2	4	3	2	3	4	3.5	4	3	2.8	4	3	2	3	2	3.5	4	3	4	3		3.13	3	3	3	2	3	4	3	4	2.8	3	3	2
23	3.8	5	3	3	3	5	4.63	5	5	5	5	3	5	5	4	3.2	4	2	2	4	4	2	3	1	2.8	4	3	2	2	3	3.4	4	4	2	3	4	3.75	4	5	5	3	3	4	1	5	3.2	5	3	3
24	4	4	4	4	3	5	4.5	4	5	5	5	4	5	4	4	3	3	3	3	3	3	2.5	3	2	3	3	2	3	4	3	4.4	4	4	5	4	5	4	4	4	4	4	4	3	4	5	4	4	4	4
25	4	4	4	5	3	4	4	4	5	5	5	3	3	4	3	2	1	1	2	2	4	3	4	2	2.4	4	1	2	3	2	3.2	4	2	3	2	5	2.25	1	2	4	2	1	2	2	4	1.8	1	1	2
26	4.8	5	5	5	5	4	4.13	5	5	5	5	2	4	5	2	3.4	2	4	4	3	4	2	2	2	3.4	2	4	3	4	4	3.4	4	3	4	3	3	2.5	2	2	3	3	1	1	4	4	2.8	2	3	4
27	4.2	4	4	3	5	5	2.63	3	5	3	3	1	1	3	2	2.8	2	3	2	3	4	5	5	5	3	5	4	1	3	2	4	4	3	4	4	5	4	4	3	3	3	5	5	5	4	3.2	3	3	3
28	4.4	5	4	5	3	5	4.38	4	5	5	5	4	4	4	4	3.8	4	4	4	3	4	4	4	4	3.4	3	3	3	4	4	4.4	5	4	4	4	5	3.75	4	4	4	4	4	3	4	3	3.8	4	4	4
29	4.2	5	5	3	3	5	3.38	3	4	4	4	3	3	4	2	2.4	2	2	2	3	3	3.5	4	3	3	3	2	2	5	3	4.4	4	4	5	4	5	3.5	3	3	4	4	3	3	3	5	3.4	2	2	5
30	2.8	4	3	1	1	5	2.63	1	3	5	5	1	4	1	1	1.8	2	2	2	1	2	3	4	2	3.2	5	1	2	5	3	2.2	3	3	1	1	3	1.88	1	2	1	3	1	3	1	3	1.8	3	3	1
31	4	4	4	5	3	4	4.13	4	4	5	4	4	4	5	3	3.6	4	4	3	3	4	3.5	4	3	2.8	2	2	3	4	3	3	3	2	4	3	3	3.38	4	4	3	2	3	3	4	4	2.8	2	2	3
32	4.2	4	4	5	4	4	4.13	4	4	5	5	4	4	5	2	3.2	3	3	3	3	4	3	3	3	3.6	3	5	2	4	4	4	4	4	4	4	4	3.13	3	3	3	3	3	3	4	3	3.4	4	4	3
33	4.6	5	5	5	3	5	4.63	4	5	5	5	4	5	5	4	4	4	4	4	4	4	3.5	4	3	3.8	4	4	3	4	4	3.2	3	3	4	3	3	3.25	3	3	3	3	3	4	4	3	3	3	3	3
34	3.8	4	4	4	4	3	4.13	3	5	5	5	3	4	4	4	3.8	3	4	3	4	5	3.5	4	3	3.4	4	3	2	4	4	4.2	5	5	4	4	3	3	3	3	3	3	2	3	3	4	3.2	3	4	3
35	4	5	4	4	3	4	3.5	3	4	4	5	3	4	3	2	2.2	1	1	2	2	5	2.5	3	2	2.4	1	2	2	4	3	3.8	4	4	4	3	4	3.63	3	3	4	3	3	4	4	5	4.2	4	4	5
36	2.4	2	2	2	2	4	3.13	1	3	4	4	2	4	3	4	3.8	4	4	3	4	4	2.5	2	3	3.6	4	3	4	5	2	2.6	3	2	2	2	4	3	1	3	4	3	2	4	3	4	3.2	3	4	3
37	4	4	4	5	3	4	4.43	3	5	5	5	3	5	5		4	4	4	4	5	3	4	5	3	3.4	3	5	3	5	1	3.8	5	4	3	3	4	3.63	3	4	4	4	2	3	4	5	3.2	4	3	3
38	1.4	1	1	2	2	1	1.75	2	1	1	1	2	2	2	3	2.8	3	3	3	2	3	2	2	2	2.2	3	2	2	2	2	2.8	3	3	2	2	4	3.13	4	4	1	3	4	3	2	4	2.6	3	3	1
39	4.8	5	5	5	4	5	4.75	5	5	5	5	5	5	5	3	3	3	3	2	3	4	3.5	3	4	3.6	4	4	4	3	3	4	4	3	5	3	5	3.5	3	3	4	4	3	4	3	4	3.2	3	3	4
40	4.6	5	5	5	3	5	4.75	5	5	5	5	5	5	5	3	3.8	5	3	4	3	4	4.5	5	4	3.2	2	2	3	5	4	3.8	5	3	4	3	4	3.63	3	3	4	4	4	4	4	3	4	4	3	5
41	4.2	5	5	4	3	4	4.25	5	4	5	5	4	5	4	2	3.8	5	3	3	4	4	3	4	2	3.6	4	3	3	5	3	3.2	3	3	4	3	3	3.13	2	2	4	3	3	4	3	4	2.8	4	2	3
42	4.2	4	4	4	4	5	3.88	5	5	5	4	3	3	3	3	3.4	3	3	3	4	4	3.5	3	4	3.2	3	3	3	4	3	3.8	4	3	4	3	5	3.5	3	3	4	3	3	4	3	5	3.2	3	3	3
43	4.6	5	4	5	4	5	4.38	4	5	5	5	5	3	4	4	3.4	3	3	3	3	5	3.5	4	3	3.2	4	3	2	4	3	4.2	4	3	5	4	5	4.5	5	5	5	5	4	4	5	3	3.4	3	3	3
44	4	4	3	4	4	5	4.25	4	5	5	5	4	4	4	3	2	2	2	2	3	1	1	1	1	3.8	4	3	4	5	3	2.6	2	2	4	2	3	2.5	3	3	3	3	3	1	2	2	2.2	2	2	2
45	3.6	2	3	5	3	5	4.13	2	4	5	5	3	5	5	4	3.4	3	3	3	3	5	3	3	3	2.8	2	3	2	4	3	3.2	3	3	4	2	4	2.5	2	2	2	2	4	2	3	3	3.2	3	3	3
46	4	5	5	5	3	2	4.38	5	5	5	5	5	4	3	3	3.8	4	3	3	4	5	3	3	3	2.75	1	2	4	4		3	3	3	4	2	3	2.13	2	2	2	2	2	3	2	2	2.4	2	2	2
47	4.4	5	5	4	4	4	4.75	5	5	5	5	4	5	5	4	4	4	4	3	4	5	3	3	3	3.8	3	3	3	5	5	4.2	4	4	5	4	4	4.38	4	4	5	5	3	5	4	5	3.8	4	4	4
48	3.2	4	2	5	1	4	4.63	5	5	5	4	5	5	5	3	3.2	3	3	4	2	4	1	1	1	2.8	3	3	2	4	2	3	3	3	2	3	4	3.5	2	4	4	3	2	5	4	4	2	2	2	2
49	4	4	4	5	3	4	3.88	4	4	4	4	4	3	4	4	4	4	4	4	4	4	3.5	4	3	3.8	4	3	4	5	3	4.2	5	5	4	3	4	3.75	4	4	4	4	3	3	4	4	4	4	4	4
50	4.2	5	5	4	3	4	3.75	4	4	4	4	3	4	3	4	3.4	3	3	3	4	4	3.5	4	3	3	3	3	2	4	3	3.2	3	3	3	3	4	2.38	2	2	3	3	1	2	2	4	2.4	3	2	2
51	3.8	4	3	5	2	5	3.63	2	5	5	5	3	4	3	2	3.4	2	3	3	4	5	1.5	2	1	3.8	4	3	3	5	4	4	5	4	4	3	4	3.63	3	4	4	3	3	4	4	4	3.2	3	3	3
52	3.8	4	4	4	3	4	4.13	4	4	5	5	4	4	4	3	4	4	3	4	4	5	4	5	3	3.6	3	4	3	5	3	3.6	4	4	4	3	3	3.38	3	4	3	3	4	4	3	3	3.4	3	3	4
53	4	4	4	5	4	3	3.88	4	5	5	5	3	2	4	3	3.4	2	3	3	4	5	4	4	4	3.6	5	3	2	4	4	4	4	4	4	4	4	3	4	3	3	2	3	3	3	3	4.4	4	4	5
54	4	4	3	5	4	4	4	4	4	4	4	4	4	4	4	4	4	4	4	4	4	3.5	4	3	3.6	4	4	2	4	4	4	4	4	4	4	4	2.88	3	3	3	3	3	3	2	3	3	3	3	3
55	3.4	4	4	3	3	3	3.5	3	4	4	4	3	4	2	4	3.2	4	4	2	3	3	2.5	3	2	3.6	4	3	3	4	4	3.8	5	5	3	3	3	3.63	2	4	4	4	2	4	4	5	3.6	5	5	2
56	3.6	5	5	3	3	2	3.75	5	5	4	4	5	3	3	1	3	4	4	3	1	3	2.5	3	2	1.6	3	2	1	1	1	3	3	3	3	3	3	3	1	1	3	4	3	4	4	4	3.4	3	3	3
57	4.6	5	4	5	4	5	4.5	5	5	5	5	5	5	5	1	3.6	3	3	4	3	5	2.5	3	2	2.2	2	3	2	2	2	3.4	4	2	4	3	4	3	3	3	3	3	3	3	4	2	3.4	4	3	3
58	4.4	5	5	3	4	5	4.25	5	4	5	5	3	4	4	4	2.2	2	2	3	3	1	2	2	2	3.6	2	4	2	5	5	3	3	2	1	4	5	3	4	3	4	2	4	1	2	4	2.6	2	2	4
59	3.8	5	5	4	2	3	4.63	4	5	5	5	5	5	4	4	2.8	3	2	3	2	4	2	2	2	2.6	3	3	2	3	2	2	2	2	2	2	2	2.75	2	2	3	3	2	3	3	4	3	3	2	4
60	5	5	5	5	5	5	4.75	5	5	5	5	5	5	5	3	4.2	4	4	4	4	5	5	5	5	4.2	5	4	4	4	4	4.2	4	4	5	4	4	3.83	5		4	3	4		4	3	3.4	3	3	3
61	4.4	5	5	4	3	5	3.63	4	4	4	4	4	3	4	2	3.2	3	4	4	2	3	3	4	2	3.4	3	4	3	4	3	3	3	3	3	3	3	2.5	3	2	2	2	2	2	4	3	3	4	3	3
62	3.8	5	5	4	3	2	3.88	4	4	4	4	5	4	4	2	3.4	3	4	3	3	4	3.5	5	2	3	4	3	2	4	2	3.8	4	3	4	4	4	3.25	3	3	3	3	3	3	3	5	3.4	4	3	5
63	3.6	5	3	3	3	4	4.75	5	5	5	5	5	5	4	4	3.8	4	3	3	4	5	4	5	3	3.4	4	4	2	4	3	3	4	3	3	3	2	2	2	2	2	2	2	2	2	2	2.4	2	2	2
64	4.2	4	3	5	4	5	4.13	5	4	5	5	3	3	5	3	3.6	4	2	2	5	5	3.5	4	3	3.6	4	4	2	4	4	4	4	4	4	4	4	2.5	3	3	2	2	3	3	2	2	2.4	2	2	2
[truncated: 139 more columns]
